# Supplementary material for: Stoma Leakage: Prevalence, Associated Factors, and Assessment Tools—A Scoping Review
Source: Nurs Rep. 2026 Jan 30;16(2):46. doi: 10.3390/nursrep16020046 (PMC12943642; doi:10.3390/nursrep16020046)
Supplement: Supplementary file 1 [file nursrep-16-00046-s001.zip]

Archive with 1 entries (1 files):
- nursrep-4045148-supplementary.pdf
